# Supplementary material for: Identification of the Immunogenic Spore and Vegetative Proteins of Bacillus anthracis Vaccine Strain A16R
Source: PLoS One. 2013 Mar 13;8(3):e57959. doi: 10.1371/journal.pone.0057959 (PMC3596338; doi:10.1371/journal.pone.0057959)
Supplement: Table S1 — 12 pairs of primers. (XLS) [file pone.0057959.s001.xls]

## Sheet: Sheet1
Table S1. 12 pairs of primers
name	Forward	Reverse
BA0080	GCCATGGCTGATATCGGATCCATGTTTGGAAGATTTACAGAA	ACGGAGCTCGAATTCGGATCCTTTTACCTTTTCGGCACTAT
BA0309	GCCATGGCTGATATCGGATCCGTAGTAGCATACAAACATGA	ACGGAGCTCGAATTCGGATCCTAAAGTTTCAGAAGTAGTTTTTG
BA0344	GCCATGGCTGATATCGGATCCATACTAGATGCAGATATAAAA	ACGGAGCTCGAATTCGGATCCGTTACGGATTAAGTAATCAA
BA0345	GCCATGGCTGATATCGGATCCTTATTAATCGGCACAGAAGTA	ACGGAGCTCGAATTCGGATCCGATTTTGCCTACAAGGTCAA
BA1511	GCCATGGCTGATATCGGATCCGTAGCCGAAAAGGGAACTCAAA	ACGGAGCTCGAATTCGGATCCTACCCAGCCTCTGAAGCGAC
BA4499	GCCATGGCTGATATCGGATCCGCAAAACACGAATTACCAAA	ACGGAGCTCGAATTCGGATCCTTTTGCTTCTTGGTAACGTT
BA0887	GCCATGGCTGATATCGGATCCCAATTTATCGCATTAACAGAT	ACGGAGCTCGAATTCGGATCCTAGATTTGGGTTATTAAGAA
BA3338	GCCATGGCTGATATCGGATCCCAATTTTTCTATAATGCAAT	ACGGAGCTCGAATTCGGATCCATTAAATTTATTTTTAGATATT
BA5017	GCCATGGCTGATATCGGATCCACAAAAAAACGTCATCTGTTC	ACGGAGCTCGAATTCGGATCCTAGACCAGCTTGCTCTTTTA
BA5147	GCCATGGCTGATATCGGATCCTATTCAATGGAACAAGTAGTA	ACGGAGCTCGAATTCGGATCCGAACTGGATTTTCTTCTCTA
BA5580	GCCATGGCTGATATCGGATCCCCTTTAGTTTCTATGAAAGAAATG	ACGGAGCTCGAATTCGGATCCCGCTTTACCGTTAGAACCG
BA5588	GCCATGGCTGATATCGGATCCGGTGTACAAAAAATTGTTGTA	ACGGAGCTCGAATTCGGATCCTTCGTAAACGTAGAAACCA
	Note: Characters underlined denote the restriction site. Characters in italics denote the homologous sequence with the expression vector
