# Supplementary material for: Identification of the Immunogenic Spore and Vegetative Proteins of Bacillus anthracis Vaccine Strain A16R
Source: PLoS One. 2013 Mar 13;8(3):e57959. doi: 10.1371/journal.pone.0057959 (PMC3596338; doi:10.1371/journal.pone.0057959)
Supplement: Table S2 — Information on the immunogenic vegetative cell proteins. (XLS) [file pone.0057959.s002.xls]

## Sheet: Sheet1
Table S2 Information on the immunogenic vegetative cell proteins.
Spot ID	GI	Gene	Synonym	Scorea	Sequence coverage	Matched/Searched	Molecular Weight	pI	Peptide sequence confirmed	Peptides Score	Product	COG Functionb
r001	30264347	sodA-1	BA4499	493	74	8/33	22650	5.3	SVEELVANLNEVPEAIR	141	superoxide dismutase, Mn	P
									FGSFDAFKEEFAK	65
									TPVIGLDVWEHAYYLNYQNR	98
									RPDYIGAFWNVVDWNAAEK	97
r002	30264347	sodA-1	BA4499	225	45	6/29	22650	5.3	SVEELVANLNEVPEAIR	78	superoxide dismutase, Mn	P
									FGSFDAFKEEFAK	44
									RPDYIGAFWNVVDWNAAEK	33
r003	30264053	-	BA4194	384	58	14/69	25745	5.42	EVTFPETVQAFVNKK	68	2,3,4,5-tetrahydropyridine-2-carboxylate N-succinyltransferase, putative	E
									SGVLFGEWSEIK	71
									YIVDYVVENDR	24
									YIVDYVVENDRR	24
									GAVVAAGAVVTEDVPPYTVVAGTPAR	94
r005	30265345	-	BA5565	165	65	7/74	22274	5.45	AIPLGGTEDSPACDLLIGR	99	conserved hypothetical protein	R
r006	30265367	-	BA5588	271	30	9/28	31533	5.45	IGKVPVEVNDFPGFVSNR	87	3-hydroxyacyl-CoA dehydrogenase	I
									VPVEVNDFPGFVSNR	85
r007	30261391	potD	BA1300	67	42	12/83	39552	5.97	-	-	spermidine/putrescine ABC transporter, spermidine/putrescine-binding protein	E
r008	30264665	citZ	BA4839	245	54	13/32	41928	5.36	MSGWLAHILEQYENNR	23	citrate synthase CitZ	C
									ADYNGPTHQVYVPIAQR	87
r009	30265165	gap-2	BA5369	215	32	13/93	35974	5.37	AALNNSEVEVVAINDLTDAK	152	glyceraldehyde 3-phosphate dehydrogenase	G
r011	30261028	-	BA0894	71	27	7/26	28746	5.66	-	-	enoyl-CoA hydratase/isomerase family protein	I
r012	30261021	eag	BA0887	168	20	15/47	91307	5.7	SVNFKPVQTENFVEK	73	S-layer protein EA1	-
r013	30262542	-	BA2551	313	48	10/107	28559	5.69	IAAESASLGLTETTLAIIPGAGGTQR	145	enoyl-CoA hydratase/isomerase family protein	I
									EYGLVEFVVPVHLLEEK	85
									DRLEGLQAFK	38
r014	30264875	-	BA5061	366	57	15/54	25273	5.8	ALQLEAEAEASGEVYKK	120	conserved hypothetical protein	KT
									SLDDEFASLNKNSAVDDELAR	148
r015	30261021	eag	BA0887	72	10	7/12	91307	5.7	-	-	S-layer protein EA1	-
r016	30261021	eag	BA0887	55	11	7/19	91307	5.7	-	-	S-layer protein EA1	-
r017	30260668	pfl	BA0509	107	23	18/38	84712	5.65	-	-	formate acetyltransferase	C
r018	30261021	eag	BA0887	207	25	17/47	91307	5.7	SVNFKPVQTENFVEK	86	S-layer protein EA1	-
r019	30261585	gdhA	BA1511	156	38	9/19	47748	5.85	SFDSIYETAQVR	49	glutamate dehydrogenase	E
r024	30262916	-	BA2958	139	25	8/78	40115	5.65	ANHELDQLR	40	chorismate mutase/phospho-2-dehydro-3-deoxyheptonate aldolase	E
									ANHELDQLRK	37
									NMQNFDLLR	35
r028	30260272	-	BA0080	90	17	12/23	90532	6.06	-	-	negative regulator of genetic competence ClpC/MecB	O
r030	30261021	eag	BA0887	246	23	14/42	91307	5.7	GAITGKPDGTYGPTESIDR	55	S-layer protein EA1	-
									LNDEKGNADVEYLNLANHDVK	92
r031	30261021	eag	BA0887	340	18	14/65	91307	5.7	GAITGKPDGTYGPTESIDR	76	S-layer protein EA1	-
									AEAAQFIALTDKK	89
									LTFDDDRAGQAIAFK	28
									GNADVEYLNLANHDVK	85
r034	30261021	eag	BA0887	51	11	7/23	91307	5.7	-	-	S-layer protein EA1	-
r035	30261021	eag	BA0887	193	32	18/29	91307	5.7	-	-	S-layer protein EA1	-
r036	30260708	-	BA0550	92	27	13/35	73341	5.65	-	-	conserved hypothetical protein	T
r037	30261021	eag	BA0887	94	17	10/21	91307	5.7	-	-	S-layer protein EA1	-
r038	30264238	bfmbC	BA4385	243	37	15/30	50914	5.53	AKEYDLVIVGGGTGGYVAAIR	85	dihydrolipoamide dehydrogenase	C
r044	30263830	tsf	BA3964	295	33	13/70	32529	5.25	TDADAFGAYLHMGGR	89	translation elongation factor Ts	J
									TDADAFGAYLHMGGR	23
									YIDRDAVTAEEVEHER	90
									QVLTQQALNEGKPEK	59
r048	30261021	eag	BA0887	110	21	14/36	91307	5.7	-	-	S-layer protein EA1	-
r049	30261499	ilvC-1	BA1419	335	54	25/117	36784	5.17	YSVSDTAQWGDFVSGPR	99	ketol-acid reductoisomerase	EH
									AMGTVLAEIQDGTFAR	71
r050	30260271	-	BA0079	139	59	21/63	40238	5.24	-	-	phosphotransferase domain protein	E
r052	30261021	eag	BA0887	215	21	15/62	91307	5.7	LTFDDDRAGQAIAFK	47	S-layer protein EA1	-
									LNDEKGNADVEYLNLANHDVK	83
r054	30264697	ald-2	BA4873	133	24	7/63	40141	5.22	VKEPVASEYGYFR	32	alanine dehydrogenase	E
									VVSIAYETVQLDNR	43
									SLPLLAPMSEVAGR	26
r055	30264711	ackA	BA4888	236	49	27/60	43234	5.25	IIVIPTDEEVMIAR	53	acetate kinase	C
r057	30264131	nagA	BA4274	125	37	13/31	41642	5.26	-	-	N-acetylglucosamine-6-phosphate deacetylase	G
r063	30261021	eag	BA0887	96	21	12/32	91307	5.7	-	-	S-layer protein EA1	-
r065	30261998	thrC	BA1969	248	49	12/54	37723	5.32	NIAEEEPITLVNSVNPYR	46	threonine synthase	E
									TAAFEICDQLQR	32
									GHVIDEPETIATAIR	73
r066	30260481	-	BA0309	514	55	28/65	56418	5.43	IVSVNPANKEELVGR	50	delta-1-pyrroline-5-carboxylate dehydrogenase, putative	C
									AMQVADETFQTWR	52
									AVIHEDVYDHVLNR	68
									GWFIQPTIVADVAEDAR	72
									EDFHVGNLYFNR	56
r067	30262359	mmsA-1	BA2354	443	35	13/40	53169	5.44	AAYETWSKVPVPNR	63	methylmalonic acid semialdehyde dehydrogenase	C
									YLQLLQENKEELAK	47
									VGDGFHEDNYVGPLIR	91
									VLGYINSGVADGATLLVDGR	137
r069	30260516	-	BA0346	272	23	9/24	47360	5.38	EIGDGNLNYVFR	63	5-methylthioribose kinase, putative	R
									TALINHEIFPR	43
									NELFPLNEGWIR	32
									VKDITCIENEEAR	34
r070	30261610	-	BA1536	207	38	8/62	16590	5.24	TFLMVKPDGVQR	41	nucleoside diphosphate kinase, putative	F
									TFLMVKPDGVQR	21
									NIIHGSDSLESAER	46
									EIGIFFKEEELVDYSK	68
r072	30261628	dapB	BA1555	115	32	9/28	29294	5.36	QQGHPNEVEQLEGAR	44	dihydrodipicolinate reductase	E
r073	30260481	-	BA0309	152	21	9/27	56418	5.43	GWFIQPTIVADVAEDAR	65	delta-1-pyrroline-5-carboxylate dehydrogenase, putative	C
r075	30261021	eag	BA0887	237	15	10/50	91307	5.7	YTSDRVYSDPENLEGYEVESK	67	S-layer protein EA1	-
									SVNFKPVQTENFVEK	49
									INIGTVLELEKSNLDDIVK	67
r081	30265359	fba-2	BA5580	304	79	23/66	30825	5.06	INVNTENQIEFTK	61	fructose-bisphosphate aldolase, class II	G
									EVLNKDQEVYDPR	54
r087	30260291	rplL	BA0100	51	44	3/10	12510	4.71	-	-	ribosomal protein L7/L12	J
r089	30265092	-	BA5290	128	25	4/8	16899	4.76	FEELYTESATHIDEIAER	85	general stress protein 20U	P
r090	30262040	dpS	BA2013	168	28	3/10	16638	4.79	FEEFYNEAGTYIDELAER	125	general stress protein	P
r094	30260515	ahpC	BA0345	494	85	15/44	20878	4.81	AWHDSSETIGKIEYIMIGDPTR	34	alkyl hydroperoxide reductase, subunit C	O
									IEYIMIGDPTR	33
									TITTNFNVLMEEEGLAAR	148
									GTFIIDPDGVIQSMEINADGIGR	150
r095	30260515	ahpC	BA0345	144	47	6/19	20878	4.81	TITTNFNVLMEEEGLAAR	77	alkyl hydroperoxide reductase, subunit C	O
r096	30260481	-	BA0309	56	14	6/20	56418	5.43	-	-	delta-1-pyrroline-5-carboxylate dehydrogenase, putative	C
r097	30264385	dnaK	BA4539	225	37	15/25	65784	4.65	AVITVPAYFNDAER	44	chaperone protein dnaK	O
r098	30264385	dnaK	BA4539	55	9	4/5	65784	4.65	-	-	chaperone protein dnaK	O
r099	30260443	groEL	BA0267	120	28	10/18	57396	4.79	-	-	chaperonin, 60 kDa	O
r100	30260443	groEL	BA0267	588	50	25/44	57396	4.79	SSIAQVAAISAADEEVGQLIAEAMER	119	chaperonin, 60 kDa	O
									GFTTELDVVEGMQFDR	69
									KAMLEDIAILTGGEVITEELGR	139
									AQLEETTSEFDREK	31
r101	30260443	groEL	BA0267	91	22	8/17	57396	4.79	-	-	chaperonin, 60 kDa	O
r103	30260514	ahpF	BA0344	308	32	12/16	55061	4.93	DIMAVPTVFLNGESFGSGR	67	alkyl hydroperoxide reductase, F subunit	O
									LVASLEEHVKEYDIDVMNLQR	106
r129	30264541	tiG	BA4705	49	12	3/5	47185	4.53	-	-	trigger factor	O
r132	30265161	eno	BA5364	52	17	3/4	46446	4.66	-	-	enolase	G
r133	30265161	eno	BA5364	163	22	5/7	46446	4.66	GLNTAVGDEGGFAPNLGSNR	86	enolase	G
r135	30260271	-	BA0079	300	37	11/38	40238	5.24	ELIVQNSSIELEDKVYR	137	phosphotransferase domain protein	E
									LIQSAEAANCLSDLR	87
r136	30260668	pfl	BA0509	52	14	8/60	84712	5.65	VVGFQTDKPFKR	32	formate acetyltransferase	C
r142	30261021	eag	BA0887	169	17	11/22	91307	5.7	YTSDRVYSDPENLEGYEVESK	38	S-layer protein EA1	-
									LYLDRNGDAVFNAGDVK	26
r147	30265359	fba-2	BA5580	379	79	19/60	30825	5.06	KVVEYAHAR	49	fructose-bisphosphate aldolase, class II	G
									DFTGVPLVLHGGTGIPTADIEK	79
									EVLNKDQEVYDPR	59
r148	30261572	resD	BA1497	103	15	2/48	27514	5.08	VQGFEVGTDDYIVKPFSPR	92	DNA-binding response regulator ResD	TK
r149	30264685	pepQ-2	BA4861	351	58	14/21	40862	5.13	TVAFGEISEEQTR	73	proline dipeptidase	E
									SVIADAGYGDFFPHR	95
r150	30260668	pfl	BA0509	436	23	18/29	84712	5.65	VVGFQTDKPFKR	31	formate acetyltransferase	C
									MAEQACESYGYEMDKELSR	101
									THNQGVFDAYTPEMR	78
									SGVITGLPDAYGR	41
									LREELSEQIR	44
r151	30263247	-	BA3338	452	55	18/54	40427	5.84	FGFGDNITR	42	S-layer protein, putative	-
									GHWAYEAVNTLR	80
									REQYAQFFYNAIAK	95
									EQYAQFFYNAIAK	65
r153	30260517	-	BA0347	114	37	10/32	38454	4.99	-	-	translation initiation factor, putative, aIF-2BI family	J
r154	30262026	nadE	BA1998	241	52	16/46	30083	4.94	GFVLGISGGQDSTLAGR	44	NH(3)-dependent NAD() synthetase	H
									ALLQELGADER	34
r161	30260299	tuf	BA0108	390	63	23/72	43026	4.93	HYAHVDCPGHADYVK	87	translation elongation factor Tu	J
									IIELMAEVDAYIPTPER	68
									ETDKPFLMPVEDVFSITGR	78
Note：
a	Score greater than 49 is significant for a PMF search, and 21 is significant for an ion MS/MS search.
b	The single letter codes represent a particular functional category as follows:
	COG category	Cellular function
	C	Energy production and conversion
	E	Amino acid transport and metabolism
	F	Nucleotide transport and metabolism
	G	Carbohydrate transport and metabolism
	H	Coenzyme transport and metabolism
	I	Lipid transport and metabolism
	J	Translation
	K	Transcription
	O	Posttranslation modification, protein turnover, chaperones
	P	Inorganic ion transport and metabolism
	R	General function prediction only
	T	Signal transduction
	U	Function unknown
