# Supplementary material for: Identification of the Immunogenic Spore and Vegetative Proteins of Bacillus anthracis Vaccine Strain A16R
Source: PLoS One. 2013 Mar 13;8(3):e57959. doi: 10.1371/journal.pone.0057959 (PMC3596338; doi:10.1371/journal.pone.0057959)
Supplement: Table S3 — Information on the immunogenic spore proteins. (XLS) [file pone.0057959.s003.xls]

## Sheet: Sheet1
Table S3 Information on the immunogenic spore proteins.
Spot ID	GI	Gene	Synonym	Scorea	Sequence coverage	Matched/Searched	Molecular Weight	pI	Peptide sequence confirmed	Peptides Score	COG Functionb	Product
r176	30264347	sodA-1	BA4499	206	35	4/8	22650	5.3	SVEELVANLNEVPEAIR	84	P	superoxide dismutase, Mn
									FGSFDAFKEEFAK	58
r178	30261145	-	BA1021	66	29	5/11	31558	6.01	-	-	U	conserved hypothetical protein
r179	30261327	fabI	BA1232	88	34	6/11	27894	5.45	-	-	I	enoyl-(acyl-carrier-protein) reductase
r181	30263830	tsf	BA3964	84	18	5/18	32529	5.25	TDADAFGAYLHMGGR	49	J	translation elongation factor Ts
r183	30265165	gap-2	BA5369	103	10	3/27	35974	5.37	VLSWYDNETGYSNR	80	G	glyceraldehyde 3-phosphate dehydrogenase
r184	30265165	gap-2	BA5369	145	23	5/20	35974	5.37	VLSWYDNETGYSNR	90	G	glyceraldehyde 3-phosphate dehydrogenase
r187	30264044	pdhA	BA4184	57	3	1/18	41415	5.52	YGPHTMAGDDPTR	51	C	pyruvate dehydrogenase complex E1 component, alpha subunit
r189	30260299	tuf	BA0108	151	47	13/21	43026	4.93	-	-	J	translation elongation factor Tu
r196	30260443	groEL	BA0267	59	17	6/18	57396	4.79	-	-	O	chaperonin, 60 kDa
r198	30264385	dnaK	BA4539	64	15	5/20	65784	4.65	AVITVPAYFNDAER	23	O	chaperone protein dnaK
r203	30264956	glyS	BA5147	67	18	5/8	53497	5.09	-	-	J	glycyl-tRNA synthetase
r205	30264834	metK	BA5017	84	18	7/13	43464	5.2	-	-	H	S-adenosylmethionine synthetase
r206	30264834	metK	BA5017	105	18	7/12	43464	5.2	-	-	H	S-adenosylmethionine synthetase
Note：
a	Score greater than 49 is significant for a PMF search, and 21 is significant for an ion MS/MS search.
b	The single letter codes represent a particular functional category as follows:
	COG category	Cellular function
	C	Energy production and conversion
	E	Amino acid transport and metabolism
	F	Nucleotide transport and metabolism
	G	Carbohydrate transport and metabolism
	H	Coenzyme transport and metabolism
	I	Lipid transport and metabolism
	J	Translation
	K	Transcription
	O	Posttranslation modification, protein turnover, chaperones
	P	Inorganic ion transport and metabolism
	R	General function prediction only
	T	Signal transduction
	U	Function unknown
