# Supplementary material for: Identification of the Immunogenic Spore and Vegetative Proteins of Bacillus anthracis Vaccine Strain A16R
Source: PLoS One. 2013 Mar 13;8(3):e57959. doi: 10.1371/journal.pone.0057959 (PMC3596338; doi:10.1371/journal.pone.0057959)
Supplement: Table S4 — The computational analyses of the novel immunogenic proteins identified in this study. (XLS) [file pone.0057959.s004.xls]

## Sheet: edit
Table S4 The computational analyses of the novel immunogenic proteins identified in this study.
name	TmPred						Psorta		SignalP	SwissProtAnnotation		COG Functionb
	from	to	length	score	orientation
BA5017	42	65	24	502	outside->inside		C		NO	S-adenosylmethionine synthetase [EC:2.5.1.6]		H
BA5147	-	-	-	-	-		C		NO	Glycyl-tRNA synthetase (EC 6.1.1.14)		J
BA1232	-	-	-	-	-		CM		NO	Enoyl-[acyl-carrier-protein] reductase [NADH] (EC 1.3.1.9)		I
BA0347	44	65	22	687	outside->inside		C		NO	Methylthioribose-1-phosphate isomerase (EC 5.3.1.23)		J
BA4861	-	-	-	-	-		C		NO	Xaa-Pro dipeptidase (EC 3.4.13.9)		E
BA1497	-	-	-	-	-		C		NO	Transcriptional regulatory protein resD		TK
BA0344	74	94	21	679	outside->inside		CM		NO	NADH dehydrogenase (EC 1.6.99.3)		O
	211	228	18	672	inside->outside
	487	505	19	1156	outside->inside
BA2013	-	-	-	-	-		C		NO	General stress protein 20U (GSP20U)		P
BA5290	-	-	-	-	-		C		NO	General stress protein 20U (GSP20U)		P
BA0100	29	48	20	543	outside->inside		C		NO	50S ribosomal protein L7/L12 (BL13)		J
BA1555	119	143	25	1437	outside->inside		C		NO	Dihydrodipicolinate reductase (EC 1.3.1.26)		E
BA1536	57	76	20	611	inside->outside		C		NO	Nucleoside diphosphate kinase (EC 2.7.4.6)		F
BA0346	257	277	21	719	outside->inside		C		NO	Methylthioribose kinase (EC 2.7.1.100)		R
BA2354	156	177	22	1833	inside->outside		C		NO	Probable methylmalonate-semialdehyde dehydrogenase [acylating] (EC 1.2.1.27)		C
	433	454	22	800	outside->inside
BA1969	77	95	19	782	outside->inside		C		NO	Threonine synthase (EC 4.2.3.1)		E
BA4274	-	-	-	-	-		C		NO	N-acetylglucosamine-6-phosphate deacetylase (EC 3.5.1.25)		G
BA4888	-	-	-	-	-		C		NO	Acetate kinase (EC 2.7.2.1)		C
BA0079	-	-	-	-	-		C		NO	Putative ATP:guanido phosphotransferase(EC 2.7.3.-)		E
BA4385	7	24	18	601	outside->inside		C		NO	-		C
	179	200	22	1350	inside->outside
BA0550	-	-	-	-	-		C		NO	Protein prkA - Bacillus subtilis		T
BA1511	346	367	22	1004	outside->inside		C		NO	NAD-specific glutamate dehydrogenase (EC 1.4.1.2)		E
BA0509	476	495	20	559	outside->inside		C		NO	Formate acetyltransferase 1 (EC 2.3.1.54)		C
	513	534	22	809	inside->outside
BA2551	98	120	23	789	outside->inside		C		NO	3-hydroxybutyryl-CoA dehydratase (EC 4.2.1.55)		I
BA0894	129	147	19	1454	inside->outside		U		NO	Probable enoyl-CoA hydratase (EC 4.2.1.17)		I
BA4839	194	213	20	776	inside->outside		C		NO	Citrate synthase 2 (EC 2.3.3.1)		C
BA4194	110	130	21	761	inside->outside		C		NO	2,3,4,5-tetrahydropyridine-2,6-dicarboxylate N-succinyltransferase (EC 2.3.1.117)		E
Note:	a.CM: Cytoplasmic Membrane; C: Cytoplasmic; U: Unknown
	b.COG Function code. The single letter codes represent a particular functional category as follows:
	COG	Function discription
	Information storage and processing
	J	Translation, ribosomal structure and biogenesis
	K	Transcription
	L	Replication, recombination and repair
	Cellular processes and signaling
	D	Cell cycle control, cell division, chromosome partitioning
	V	Defense mechanisms
	T	Signal transduction mechanisms
	M	Cell wall/membrane/envelope biogenesis
	N	Cell motility
	U	Intracellular trafficking, secretion, and vesicular transport
	O	Posttranslational modification, protein turnover, chaperones
	Metabolism
	C	Energy production and conversion
	G	Carbohydrate transport and metabolism
	E	Amino acid transport and metabolism
	F	Nucleotide transport and metabolism
	H	Coenzyme transport and metabolism
	I	Lipid transport and metabolism
	P	Inorganic ion transport and metabolism
	Q	Secondary metabolites biosynthesis, transport and catabolism
	Poorly characterized
	R	General function prediction only
	S	Function unknown
